# Supplementary material for: Impact of Center Volume on Cardiopulmonary and Mortality Outcomes after Immune-Checkpoint Inhibitors for Cancer: A Systematic Review and Meta-Analysis
Source: Cancers (Basel). 2024 Mar 13;16(6):1136. doi: 10.3390/cancers16061136 (PMC10969050; doi:10.3390/cancers16061136)
Supplement: Supplementary file 1 [file cancers-16-01136-s001.zip]

Archive with 3 entries (3 files):
- File S1. PRISMA_2020_checklist.pdf
- Supplementary Figures.pdf
- Supplementary Tables.pdf
